# Supplementary material for: Prevalence and severity of alopecia lesions on gray bats, Myotis grisescens, peaks during lactation
Source: PLoS One. 2024 Dec 2;19(12):e0314009. doi: 10.1371/journal.pone.0314009 (PMC11611138; doi:10.1371/journal.pone.0314009)
Supplement: S1 Table — (XLSX) [file pone.0314009.s001.xlsx]

## Sheet: Photo Log
Site	Date	Round	Sex	Age	Repro	FA	Mass	BatID	Picture 1	Picture 2	Redness (0-2)	Skin condition (0 or 1)	Size (1-4)	Severity Score (1-7)
2	2023-07-06	Round2	F	A	L	45	10.25	MYGR 5154			2	1	3	6
2	2023-07-06	Round2	F	A	L	44	10	MYGR 5162			2	0	4	6
4	2023-07-10	Round2	F	A	PL	46	11.5	MYGR 5323			0	1	4	5
2	2023-07-06	Round2	F	A	L	43	10	MYGR 5152			1	1	2	4
2	2023-07-06	Round2	F	A	PL	44	9.75	MYGR 5157			2	0	2	4
2	2023-07-06	Round2	F	A	PL	43	9.5	MYGR 5158			1	0	3	4
2	2023-07-06	Round2	F	A	PL	44	9.75	MYGR 5159			1	1	2	4
4	2023-07-10	Round2	F	A	PL			MYGR 5428			0	0	4	4
1	2023-04-18	Round1	F	A	NR	43.8	8.2	MYGR 4662			1	0	2	3
1	2023-04-18	Round1	F	A	NR	41.5	8	MYGR 4676			0	1	2	3
2	2023-07-06	Round2	F	A	PL	43	10.5	MYGR 5156			0	1	2	3
2	2023-07-06	Round2	F	A	PL	42	9.5	MYGR 5161			1	0	2	3
1	2023-07-07	Round2	M	A	NR	43	9.75	MYGR 5167			0	1	2	3
1	2023-07-07	Round2	M	A	NR	44	10	MYGR 5170			1	0	2	3
4	2023-07-10	Round2	F	A	PL	44	10.2	MYGR 5312			1	1	1	3
3	2023-07-05	Round2	F	A	L	43	11.5	MYGR 5074			0	0	2	2
2	2023-07-06	Round2	F	A	PL	43	13	MYGR 5163			0	1	1	2
1	2023-07-07	Round2	M	A	NR	43.5	9.7	MYGR 5310			1	0	1	2
4	2023-07-10	Round2	F	A	PL	43	9.4	MYGR 5318			1	0	1	2
2	2023-04-11	Round1	F	A	NR	45	10	MYGR 4749			0	0	1	1
4	2023-07-10	Round2	M	A	NR	43	10	MYGR 5322			0	0	1	1
4	2023-04-25	Round1	M	A	NR	43	8.1	MYGR 4918						0

## Sheet: Prevalence Calculations
Count of Severity Score (1-7)	Round
Severity Score (1-7)	Round1	Round2	Grand Total
0	1		1
1	1	1	2
2		4	4
3	2	5	7
4		5	5
5		1	1
6		2	2
Grand Total	4	18	22
Severity	Round 1	Round 2	Round 3
0	1
1	1	1
2		4
3	2	5
4		5
5		1
6		2
7
Severity	Female	Male
0		1
1	1	1
2	3	1
3	5	2
4	5
5	1
6	2
7
